# Supplementary material for: Bayesian stock assessment of Pacific herring in Prince William Sound, Alaska
Source: PLoS One. 2017 Feb 21;12(2):e0172153. doi: 10.1371/journal.pone.0172153 (PMC5319797; doi:10.1371/journal.pone.0172153)
Supplement: S1 Appendix — (ZIP) [file pone.0172153.s001.zip]

Archive with 16 entries (13 files):
- pws_asa_mcmc_MLM/
- pws_asa_mcmc_MLM/PWS_ASA(Data).ctl
- __MACOSX/
- __MACOSX/pws_asa_mcmc_MLM/
- __MACOSX/pws_asa_mcmc_MLM/._PWS_ASA(Data).ctl
- pws_asa_mcmc_MLM/PWS_ASA(Dz).ctl
- __MACOSX/pws_asa_mcmc_MLM/._PWS_ASA(Dz).ctl
- pws_asa_mcmc_MLM/PWS_ASA(se_ph).ctl
- __MACOSX/pws_asa_mcmc_MLM/._PWS_ASA(se_ph).ctl
- pws_asa_mcmc_MLM/PWS_ASA.dat
- __MACOSX/pws_asa_mcmc_MLM/._PWS_ASA.dat
- pws_asa_mcmc_MLM/pws_asa.PIN
- __MACOSX/pws_asa_mcmc_MLM/._pws_asa.PIN
- pws_asa_mcmc_MLM/PWS_ASA.TPL
- __MACOSX/pws_asa_mcmc_MLM/._PWS_ASA.TPL
- __MACOSX/._pws_asa_mcmc_MLM
