# Supplementary material for: Bayesian stock assessment of Pacific herring in Prince William Sound, Alaska
Source: PLoS One. 2017 Feb 21;12(2):e0172153. doi: 10.1371/journal.pone.0172153 (PMC5319797; doi:10.1371/journal.pone.0172153)
Supplement: S1 Appendix — (ZIP) [file pone.0172153.s001.zip › pws_asa_mcmc_MLM/PWS_ASA(Data).ctl]

# PWS 2012 data fitted in objective function
# Uses BOTH hydro-acoustic biomass data and is the first model to incorporate only independent ADF&G data
#Seine age composition (seine)
0.122078668064	0.751641358	0.108201041	0.009261675	0.008817258	0	0
0.021640828617	0.19210112	0.710515151	0.067105887	0.008637013	0	0
0.173622705672	0.158597669	0.188647742	0.392320539	0.081803004	0.00500834	0
0.137038341488	0.089979916	0.100258174	0.161946394	0.465449707	0.038521014	0.006806453
0.214953267322	0.452336451	0.114018701	0.065420554	0.082242982	0.059813085	0.011214958
0.042180782519	0.243218161	0.358189501	0.130724945	0.059648752	0.041423578	0.12461428
0.044566061806	0.068803752	0.318217358	0.354182953	0.084440975	0.032838157	0.096950743
0.155127229199	0.081350901	0.099573825	0.309515633	0.259064435	0.034456506	0.060911471
0.012309595608	0.711219361	0.060635583	0.032908065	0.097997371	0.060790227	0.024139797
-9	-9	-9	-9	-9	-9	-9
0.000001100000	0.002977681	0.091062709	0.70428106	0.081456947	0.048581627	0.071639977
0.127980036578	0.022225291	0.011024103	0.084690372	0.62293988	0.050510725	0.080629593
0.005786905234	0.586739608	0.015816484	0.01483567	0.051071399	0.306330467	0.019419467
-9	-9	-9	-9	-9	-9	-9
-9	-9	-9	-9	-9	-9	-9
-9	-9	-9	-9	-9	-9	-9
-9	-9	-9	-9	-9	-9	-9
0.097318633570	0.124733207	0.214832421	0.038769204	0.087789732	0.062211414	0.373743696
0.144628170721	0.287749978	0.091853519	0.131417193	0.01130638	0.079075405	0.252636135
-9	-9	-9	-9	-9	-9	-9
-9	-9	-9	-9	-9	-9	-9
-9	-9	-9	-9	-9	-9	-9
-9	-9	-9	-9	-9	-9	-9
-9	-9	-9	-9	-9	-9	-9
-9	-9	-9	-9	-9	-9	-9
-9	-9	-9	-9	-9	-9	-9
-9	-9	-9	-9	-9	-9	-9
-9	-9	-9	-9	-9	-9	-9
-9	-9	-9	-9	-9	-9	-9
-9	-9	-9	-9	-9	-9	-9
-9	-9	-9	-9	-9	-9	-9
-9	-9	-9	-9	-9	-9	-9
-9	-9	-9	-9	-9	-9	-9
#Spawning age composition (sac)
-9	-9	-9	-9	-9	-9	-9
-9	-9	-9	-9	-9	-9	-9
0.1671618007862620	0.1722527793295190	0.1865605396637420	0.3937966373752850	0.0771884465604311	0.0030397962847622	0.0000000000000000
0.1616044753083810	0.1235035625719060	0.1101905296721400	0.1694986003349720	0.3965381748189840	0.0325948606272005	0.0060697966664158
0.2690419648093680	0.4487710061072980	0.1273369419196530	0.0480946937399696	0.0543431736710356	0.0464877522650353	0.0059244674876405
0.0514214964066229	0.2456385427731560	0.3543675983804930	0.1324038167618700	0.0539599189696958	0.0432182920776481	0.1189903346305140
0.1100401611127570	0.1100671872803700	0.3211874781184220	0.2953967194854630	0.0677433292948559	0.0206374737544041	0.0749276509537281
0.3523974786136450	0.0835204334741960	0.0788772722172514	0.2371865898903430	0.1747675802047050	0.0319654643321240	0.0412851812677353
0.0182016021673943	0.7948683465894450	0.0546734842767211	0.0266272239617269	0.0523304003435258	0.0371540523274202	0.0161448903337662
0.0064446560626682	0.0763543256556046	0.8017660425033980	0.0442833084239218	0.0193955969378835	0.0284204539586418	0.0233356164578822
0.0071454459921785	0.0069045845596562	0.0895816834836165	0.7202905053780680	0.0742552569482132	0.0377129351983248	0.0641095884399426
0.2878108148257390	0.0234162301638222	0.0097382037997683	0.0717448746603235	0.5178675204653010	0.0387178275621486	0.0507045285228968
0.0074018727422070	0.6465827141313070	0.0331515357497389	0.0082046612246493	0.0358548325999952	0.2419719025277760	0.0268324810243266
0.0968857034082831	0.0272007536996304	0.6051655990073450	0.0169892668107768	0.0166299627577537	0.0849184079097755	0.1522103064064350
0.0388325500865694	0.2094978976007910	0.0296809300024734	0.5703685382141970	0.0118723720009894	0.0170665347514222	0.1226811773435570
0.2410490631316950	0.0378163264010834	0.1495523377965680	0.0245682956797836	0.4494170513580450	0.0070151274579999	0.0853974059219512
0.1880305692038360	0.3325039803086940	0.0357619050879558	0.0973208394674967	0.0340218574425238	0.2614893409324320	0.0404570550001663
0.3081388861827240	0.1392553094547190	0.1921639308611510	0.0216546013643837	0.0656654081291751	0.0347154751937441	0.2256158933071420
0.3596737148988830	0.3270807011533090	0.0811753142000710	0.0920437998274827	0.0103614838351842	0.0292109095376320	0.0987001296518814
0.0147173865053566	0.2699557255205960	0.3347334739178850	0.0971364181191219	0.1097181050503790	0.0143648152517173	0.1569318170072450
0.1553734894662690	0.0348211710200553	0.3066520113430450	0.2665621115518090	0.0667594476112987	0.0692865044056640	0.0998776384893778
0.0618772693377729	0.3405683857002050	0.0559694209397729	0.2454995497414250	0.1580038547456960	0.0592833089743871	0.0739303025170870
0.6724307981871760	0.0398628922345977	0.1008147954183280	0.0271500459926053	0.0733119513230344	0.0441326943573325	0.0200284074471074
0.1176868387912130	0.7848919445695460	0.0169164294913885	0.0302773876426733	0.0080007744848234	0.0227773078949427	0.0185782386613730
0.0274341588177262	0.1769146633447440	0.7181067324214840	0.0301951461835954	0.0144429299647958	0.0105044459647061	0.0221687547004887
0.1724322102295070	0.1575396037714210	0.1519995172396080	0.4410288209395390	0.0209106103745191	0.0282788665022234	0.0252456161099666
0.0415396761812553	0.1841591818482330	0.0804702487110267	0.1218098178522280	0.5109470030265680	0.0175744451991849	0.0427955648733467
0.4474877094036380	0.1417930105879910	0.1008765691064020	0.0451016873424004	0.0626912876675666	0.1852036176518860	0.0168461182401158
0.1876799019917880	0.3663512508797240	0.0672451908500625	0.0539992282942886	0.0367487488382123	0.0706791453571354	0.2172965337887890
0.0732979695727323	0.4101497734781960	0.3439667539952560	0.0462016562174350	0.0218559044592753	0.0380115275603022	0.0660259362232873
0.1645918859694010	0.1201913068887420	0.3926809681362340	0.2277999525052360	0.0320243648057862	0.0195349609233190	0.0393444795281005
0.0113210763257724	0.1569084914064230	0.1133306837704000	0.3099674880729070	0.3437397315706610	0.0221366399733021	0.0423953374612587
0.2113876044861900	0.0595918233908980	0.2543667903272550	0.1239823549390140	0.1906034004467990	0.1288245186330070	0.0312435077768371
#Mile-days of mile (mdm)
95.4799557638800
143.9983433130000
85.4720066210658
93.4749855370412
104.8322442151590
156.6911932847120
146.8090450832980
186.8148179087520
269.7722137589010
228.1225458816580
164.3767669071160
71.4738011243945
119.7941417524840
50.2951501488374
23.0839504952341
28.2307587783648
37.2661511059733
64.3145576461042
61.9602845245235
40.6824618470089
31.6858865624739
14.8372068251473
23.6357357898696
26.0824708856320
30.3618301150843
31.7012920667340
21.6845277986798
18.3000000000000
33.2201000000000
29.79000000
32.70000000
26.19700000
39.28000000
#Egg deposition (egg)
-9
-9
-9
-9
4.6030000000000
-9
-9
-9
3.7250000000000
3.1300000000000
7.6370000000000
8.9910000000000
7.7180000000000
-9
1.1832260321881
1.1677900000000
1.9232451100000
1.7162835500000
-9
-9
-9
-9
-9
-9
-9
-9
-9
-9
-9
-9
-9
-9
-9
# Index of first year of hydroacoustic survey from ADFG
# 16 # old - from dependent ADF&G data
26 # corresponds to 2005
#Hydroacoustic survey (hyd) from ADFG
-9
-9
-9
-9
-9
-9
-9
-9
-9
-9
-9
-9
-9
-9 #1993
-9
-9 #13284.0 #1995, combination
-9 #23000.0 # copy
-9 #40002.5 # combination
-9 #17655.0 # copy
-9 #20324.0 # combination
-9 #7281.0 # copy, 2000
-9 #6384.0 # combination
-9 #10700.0 # copy, 2002
-9 #27100.0 # combination
-9 #19098.0 # 2004 combination
15246.0 # 2005 Begin the first year of independent ADF&G data
7123.0
13095.0
20737.0
15259.0
-9 # 2010 estimates 2010-2012 not finished as of 10/2014, had 33000.0 for all 3 yrs
-9
-9
# Index of first year of hydroAcoustic survey for PWSSC
14
#Hydroacoustic survey (hyd) from PWSSC
-9
-9
-9
-9
-9
-9
-9
-9
-9
-9
-9
-9
-9
18812.0 #1993 from REVISED estimates
12555.0
12070.0
23203.0 # 1996
37400.0
17655.0 # 1998
17301.0
7280.0 # 2000
7850.0
10700.0 # 2002
13500.0
12700.0
20100.0
13000.0
20400.0
17900.0
20400.0
17500.0
13610.0
21800.0
# Seine ESS
44
44
21
35
25
56
60
46
70
0
75
37
34
0
0
0
0
13
9
0
0
0
0
0
0
0
0
0
0
0
0
0
0
# Spawning ESS
0
0
33
59
24
41
10
30
23
21
52
10
32
24
23
23
80
26
7
17
14
8
24
21
70
31
56
34
50
91
10
9
15
