# Supplementary material for: Bayesian stock assessment of Pacific herring in Prince William Sound, Alaska
Source: PLoS One. 2017 Feb 21;12(2):e0172153. doi: 10.1371/journal.pone.0172153 (PMC5319797; doi:10.1371/journal.pone.0172153)
Supplement: S1 Appendix — (ZIP) [file pone.0172153.s001.zip › pws_asa_mcmc_MLM/PWS_ASA(Dz).ctl]

#PWS 2011 disease data (VHSV for ages 3-4, Ich for all ages) that exactly 
# match the Excel model 

## Parameter phases
# VHSV 1993 prevalence (ph_vhsv_93)
3
# Ich 1993 prevalence (ph_ich_93)
3
# Ages 3-4 VHSV beta (ph_beta_vhsv)
3
# Ages 3+ Ich beta (ph_beta_ich)
3

#Observed VHSV (vhsv)
-9
-9
-9
-9
-9
-9
-9
-9
-9
-9
-9
-9
-9
-9            # This is year 1993, no data so is read in thusly 
0.01038781163
0.00142399430
0.00000000000 # both VHSV and ulcer data = zero
0.00093984962 # Xcel model uses 9.4%, but must be incorrect: 
#             #   Marty, 2010 has .094%
0.00595054889
0.00010526316 # 1999 - up until this model, I had 0.0105 which 
#             #    was a mistake I carried over from the ADF&G model
0.00000000000 # 2000 - VHSV measured to be zero, but not ulcer
0.00006400000
0.00143494898
0.00018       # 2003 to 2006 VHSV assumed to be 1 and use the 
#             #   average ulcer reading from the 1994-2003 as ulcer data
0.00018
0.00018
0.00018
0.00000 # 2007 to rest of years (except 2010): VHSV measured to be zero
0.00000 
0.00000 
0.00030 # 2010 - VHSV measured to be 1.7
0.00000
0.00000

#Observed Ich (ich)
-9
-9
-9
-9
-9
-9
-9
-9
-9
-9
-9
-9
-9
-9 # year 1993
0.07471264368
0.11976047904
0.11347517730
0.10236220472
0.15189873418
0.11219512195
0.11153846154
0.20000000000
0.15789473684
0.30303030303
0.16417910448
0.16417910448
0.16417910448
0.295833333 # 2007 - begin data collected by P. Hershberger
0.176119403
0.209174312
0.123515439
0.156424581
0.244966443 # 2012
