# Supplementary material for: Bayesian stock assessment of Pacific herring in Prince William Sound, Alaska
Source: PLoS One. 2017 Feb 21;12(2):e0172153. doi: 10.1371/journal.pone.0172153 (PMC5319797; doi:10.1371/journal.pone.0172153)
Supplement: S1 Appendix — (ZIP) [file pone.0172153.s001.zip › pws_asa_mcmc_MLM/PWS_ASA(se_ph).ctl]

# PWS 2012 parameter phases and I've added ln(s.e.) for Egg deposition and Hydro-acoustic biomass

## Standard Errors
#Egg Deposition s.e. - only 10 years - assuming C.I.'s used Normal
-9
-9
-9
-9
0.143519307 # 1984
-9
-9
-9
0.194012452 # 1988
0.094829536
0.115984345
0.144045793
0.112065161
-9
0.169605364 # 1994
0.218448557
0.132641461
0.148636302
-9
-9
-9
-9
-9
-9
-9
-9
-9
-9
-9
-9
-9
-9
-9

# PWSSC Hydroacoustic Biomass s.e. 
#How many? 1993-2012; 20 yrs
-9
-9
-9
-9
-9
-9
-9
-9
-9
-9
-9
-9
-9
0.085160579 # 1993 
0.093466299
0.100688163
0.133867278
0.045904726
0.120535895
0.090651832
0.096924759
0.105030547
0.095365249
0.07558579
0.104451229
0.050766575
0.262951334
0.145058023
0.069547372
0.067527011
0.234693878
0.249610131
0.14978468 # Using final PWSSC 2012 estimate given to me 10/2014


## Parameter Phases
# Plus age group mortality phase (ph_Z_9)
2
# Age-3 maturity (early; ph_mat1_3)
4
# Age-4 maturity (early; ph_mat1_4)
4
# Age-3 maturity (later; ph_mat2_3)
4
# Age-4 maturity (later; ph_mat2_4)
-4
# Selectivity (alpha; ph_alpha_v)
3
# Selectivity (beta; ph_beta_v)
3
# Age-3 Recruitment (ph_rec)
2
# Initial population (ph_init_pop) 1993 ages 4 and 5
1
# ph_eggAdd
-5  
# Mile-days coefficient (ph_mdm)
2
# ph_mdmAdd
5
# ADF&G Hydroacoustic coefficient (ph_hyd1)
3
# ADF&G Additional Hyd variance term (ph_hydAdd1)
# I use this phase for all additional variance terms - they should be in last 
# phase; are needed to get better est's of uncertainty -not needed for model fits.
5
# PWSSC Hydroacoustic coefficient (ph_hyd2)
3
# PWSSC Additional Hyd variance term (ph_hydAdd2)
5
