# Supplementary material for: Bayesian stock assessment of Pacific herring in Prince William Sound, Alaska
Source: PLoS One. 2017 Feb 21;12(2):e0172153. doi: 10.1371/journal.pone.0172153 (PMC5319797; doi:10.1371/journal.pone.0172153)
Supplement: S1 Appendix — (ZIP) [file pone.0172153.s001.zip › pws_asa_mcmc_MLM/PWS_ASA.dat]

#Prince William Sound Data file for 2012 model

#Number of years (nyr)
33
#Number of age classes (nage)
7

#Weight-at-age (w_a_a)
78.791044776119 98.210796915167	106.063829787234	134.249003745448	149.633408507213	161.973100963326	171.700451198311
69.048594651593	100.046511627907	111.544910179641	134.249003745448	149.633408507213	161.973100963326	171.700451198311
60.000000000000	80.000000000000	115.000000000000	136.000000000000	136.000000000000	161.973100963326	171.700451198311
84.491666666667	100.820224719101	125.777777777778	144.000000000000	153.808139534884	159.357142857143	171.700451198311
73.161616161616	90.147595356551	107.289473684211	127.620689655172	152.285714285714	166.791666666667	172.962588971005
82.222222222222	107.000000000000	124.329450915141	138.835443037975	159.477064220183	177.093333333333	185.285489524752
86.201960113960	101.644306644926	126.217983473234	138.248258813254	156.280236913482	170.845806895497	189.491424790460
76.000000000000	100.000000000000	121.000000000000	140.000000000000	155.000000000000	163.000000000000	188.526640498188
58.712676056338	89.808855492204	107.615909090909	135.102362204724	151.624087591241	165.003378326938	190.446803140856
71.333333333333	88.365313653137	112.624082721815	131.849056603774	156.170940170940	170.189655172414	187.559456011789
45.500000000000	91.000000000000	113.885245901639	130.711952191235	142.428030303030	165.321428571429	183.183621659871
65.870232558140	79.278106508876	119.048387096774	129.436853002070	141.544578313253	154.495967741936	176.505994575308
67.544926389656	87.874226447281	89.223710619045	116.160422118822	134.547588926483	143.867702441205	161.371765793530
59.910897998346	86.289640188151	101.216963207664	113.570756416365	128.030729800538	135.956075482495	144.337991076176
64.967741935484	80.734042553192	102.504201680672	117.445217391304	125.437500000000	153.735294117647	152.100806451613
76.354248733363	95.545196060360	111.937698409123	132.681805947433	143.904974549421	164.459076160685	170.590704205358
78.930900474594	101.525278579942	119.153970076699	133.348923362946	149.432121075141	164.234613302726	200.025893828994
78.305800075887	106.019074781941	129.008672142519	143.522138222917	152.979898698964	167.463122300808	200.608617024510
77.387359451387	103.601243016950	126.104835181656	143.983662620580	155.016898029409	169.740724258322	215.090344263361
79.087571730094	101.362961234708	123.628207957945	137.640681396861	150.139289575926	164.251265265915	193.164141218026
82.538187473110	103.264380858114	124.481652890375	140.874231224830	148.760222173742	164.589102363516	198.142482720729
78.961724609430	109.213193301034	133.259731426530	149.359708099786	159.184302490831	169.431125897748	204.665531984823
57.957110544433	88.275250401434	116.054050760239	136.521693819575	158.723044172390	178.534045977868	213.081966869762
60.515774640145	94.160594107813	116.731315315124	134.891250219697	162.362882705081	176.931849153276	202.293360825483
57.436717419698	98.835047237499	116.498684581977	133.383655399517	155.424328910275	166.188127463011	206.564137283728
53.051967675284	83.833497194484	107.706756639328	125.672365161612	139.787792862510	154.794315023600	183.988522696176
89.137652387145	86.705457189647	103.378175679639	120.700994962943	138.494366446501	145.872345797797	185.750953544715
67.300235477431	101.296596814407	120.371898607845	129.798028583968	152.568395929212	162.112096169017	185.856887759150
66.054719781418	102.354195836635	128.674407502388	147.113641116917	160.842452015841	180.090721379202	214.953214239149
63.79805525346	88.91635377636	115.05644145080	134.75293761457	157.10426353964	178.35815059924	214.62385722466
68.18298359133	92.95756349036	117.03013635199	140.11073668957	165.33761501848	186.24715655218	223.41463553490
63.71332081316	82.68319566447	108.74709849102	131.59520482102	150.61844274057	158.63498496457	201.00419367456
63.23464	85.75209	107.09739	132.38173	151.05788	166.12069	209.26148

#Fecundity-at-age (fecun)
-9	-9	-9	-9	-9	-9	-9
-9	-9	-9	-9	-9	-9	-9
-9	-9	-9	-9	-9	-9	-9
-9	-9	-9	-9	-9	-9	-9
12685.349797979800	15550.374908789400	18441.695526315800	21870.961724137900	26031.211428571400	28477.930416666700	29518.779881739400
-9	-9	-9	-9	-9	-9	-9
-9	-9	-9	-9	-9	-9	-9
-9	-9	-9	-9	-9	-9	-9
6922.612731666670	12273.183569888900	15337.158097576400	20066.620595702900	22909.434846647600	25211.545399944400	29589.473791907200
10152.840000000000	12948.809889298900	16931.129419613100	20087.101132075500	24079.781538461500	26381.093793103400	29232.520298895200
5226.680000000000	11752.290000000000	15034.491967213100	17447.778183266900	19128.098106060600	22411.469285714300	24973.265018458700
9978.255386046510	11868.497455621300	17475.311612903200	18939.877536231800	20646.824650602400	22472.711532258100	25575.685115226900
9760.325046780870	12785.324895355400	12986.128140113800	16994.310811280700	19730.321232260700	21117.154123251300	23721.758750077300
8485.475040478300	12609.770350167400	14943.645402761300	16875.151121301900	19135.956431026800	20375.077909547900	21685.583729745500
10089.410322580600	12997.346808510600	17012.634957983200	19768.355895652200	21242.452500000000	26461.697647058800	26160.232741935500
11215.382189874800	14773.632519786500	17813.014885685100	21659.241246177400	23740.162146027900	27551.158945358900	28688.042244609200
13312.605863083200	17293.244987240600	20399.037886363800	22899.880624914200	25733.391056412600	28341.268972831700	34646.915930772600
15342.436872786700	20085.037286508300	24019.270072421400	26502.974036226000	28121.490044252400	30600.018582459500	36272.240240021500
-9	-9	-9	-9	-9	-9	-9
-9	-9	-9	-9	-9	-9	-9
-9	-9	-9	-9	-9	-9	-9
-9	-9	-9	-9	-9	-9	-9
-9	-9	-9	-9	-9	-9	-9
-9	-9	-9	-9	-9	-9	-9
-9	-9	-9	-9	-9	-9	-9
-9	-9	-9	-9	-9	-9	-9
-9	-9	-9	-9	-9	-9	-9
-9	-9	-9	-9	-9	-9	-9
-9	-9	-9	-9	-9	-9	-9
-9	-9	-9	-9	-9	-9	-9
-9	-9	-9	-9	-9	-9	-9
-9	-9	-9	-9	-9	-9	-9
-9	-9	-9	-9	-9	-9	-9

# Pound catch
#Pound Catch (pc)
0.02083	0.22222	0.02430	0.00000	0.00000	0.00000	0.00000
0.00792	0.13458	0.61749	0.10291	0.05542	0.01583	0.00000
0.31378	0.41240	0.36758	0.88756	0.18827	0.00000	0.00000
0.44115	0.30788	0.10569	0.23895	0.59738	0.05974	0.01379
0.57508	1.04708	0.34722	0.11936	0.10851	0.13563	0.01085
0.24086	0.89903	1.12588	0.31928	0.07002	0.12883	0.26106
0.30183	0.66683	1.64252	1.46002	0.27375	0.02808	0.33021
6.05683	0.64702	0.32710	0.70453	0.38462	0.07189	0.12221
0.20720	12.53490	0.72520	0.20770	0.56980	0.41440	0.12950
0.00000	0.00000	0.00000	0.00000	0.00000	0.00000	0.00000
0.15554	0.02606	0.67482	6.83587	0.44470	0.32740	0.64480
1.00942	0.25633	0.22834	1.47888	11.90925	0.98838	1.40236
0.02201	9.77452	0.39626	0.37425	0.94663	6.86858	1.03469
0.14939	0.19216	5.66349	0.21193	0.26216	0.92032	1.61726
0	0	0	0	0	0	0
0	0	0	0	0	0	0
0	0	0	0	0	0	0
0.08242	0.04351	0.06119	0.00920	0.02494	0.00973	0.07852
0.43992	0.14156	0.02450	0.01307	0.00054	0.00544	0.00163
0.01726	0.16335	0.14922	0.04002	0.04316	0.00484	0.00523
0	0	0	0	0	0	0
0	0	0	0	0	0	0
0	0	0	0	0	0	0
0	0	0	0	0	0	0
0	0	0	0	0	0	0
0	0	0	0	0	0	0
0	0	0	0	0	0	0
0	0	0	0	0	0	0
0	0	0	0	0	0	0
0	0	0	0	0	0	0
0	0	0	0	0	0	0
0	0	0	0	0	0	0
0	0	0	0	0	0	0

#Proportion of pound fish killed (pk)
0.75

#Food/bait catch (fbc)
4.540716633483740	6.326731842654010	1.876829541839940	1.074636269924480	0.529750273906436	0.090814332669675	0.000000000000000
2.197965188863470	3.578082865591700	3.731429274117060	1.789041432795850	0.408923756067623	0.562270164592981	0.063894336885566
0.000000000000000	1.263057116953760	1.578821396192200	3.332144104595120	1.686846018036930	0.207739657393711	0.207739657393711
1.173741675659540	1.227870539342870	0.264946543292081	0.119653277615778	0.039884425871926	0.025639988060524	0.000000000000000
1.177421483813940	4.371817161639600	2.743903979670750	1.259329065296650	0.348107221301514	0.133099819909402	0.133099819909402
2.805717215066080	3.797505625973160	2.388122094684150	1.331084446217390	0.678592070620633	0.195747712679029	0.156598172583547
2.816079356817130	3.274510880019920	3.182824575379360	1.650353483530040	0.812078698244939	0.484627610242948	0.196470651680717
6.461300000000000	2.175100000000000	1.666700000000000	0.448100000000000	0.131500000000000	0.013300000000000	0.000000000000000
2.821387707939150	4.993723783535480	1.827941331904240	1.033184231076310	0.463608308816292	0.198689275206982	0.119213565124189
0.931264570838571	1.394266165379780	1.920404340994790	0.352512577662058	0.236762179026755	0.052613817561501	0.010522763512300
1.214897873754150	0.994007351253398	2.859305096815330	4.945493364878020	0.392694262223565	0.122716956944864	0.036815087083459
30.554170000000000	0.990611500000000	0.526262300000000	1.238264000000000	2.476529000000000	0.092869820000000	0.061913220000000
1.373657255131530	17.589132877549100	0.295893570790691	1.347724621300990	4.290465114553120	1.259871224118650	0.139984166438674
0.999152835292865	0.470675302575978	4.492059028093540	0.173406690422729	0.107346998833118	0.454160379678575	0.222951459114937
0	0	0	0	0	0	0
0	0	0	0	0	0	0
1.007044033372590	1.266434163180680	0.146479132126922	0.402817613349036	0.225821995362338	1.007044033372590	0.167840672228765
1.537543082898410	0.766481196331205	0.546489925716006	0.107176779251803	0.196686339840550	0.103716626562968	0.565083868371523
2.505966581470920	2.059821857287640	0.757323599151164	0.510120987394169	0.125936267584555	0.109258960556756	0.402271627504418
0	0	0	0	0	0	0
0	0	0	0	0	0	0
0	0	0	0	0	0	0
0	0	0	0	0	0	0
0	0	0	0	0	0	0
0	0	0	0	0	0	0
0	0	0	0	0	0	0
0	0	0	0	0	0	0
0	0	0	0	0	0	0
0	0	0	0	0	0	0
0	0	0	0	0	0	0
0	0	0	0	0	0	0
0	0	0	0	0	0	0
0	0	0	0	0	0	0

#Gillnet catch (gc)
0.000000000000000	0.162366500000000	0.216488700000000	0.622405000000000	0.473569000000000	0.135305400000000	0.027061100000000
0.000000000000000	0.011413400000000	0.741871400000000	0.502189900000000	0.273921800000000	0.102720700000000	0.022826800000000
0.000000000000000	0.134954600000000	0.375944900000000	1.619455200000000	0.337386500000000	0.106035800000000	0.000000000000000
0.003050300000000	0.009150900000000	0.027452600000000	0.091508600000000	0.411788900000000	0.048804600000000	0.009150900000000
0.000000000000000	0.023049600000000	0.114499300000000	0.307603500000000	0.643576100000000	0.730888900000000	0.145862400000000
0.000000000000000	0.088386400000000	0.655920400000000	0.455887900000000	0.227944000000000	0.251203500000000	0.688483800000000
0.003639200000000	0.022912400000000	0.474171900000000	1.079625300000000	0.376409100000000	0.173878900000000	0.417998000000000
0.000000000000000	0.000000000000000	0.092240600000000	0.799419000000000	1.086389900000000	0.374087100000000	0.650809000000000
0.000000000000000	0.037000000000000	0.071000000000000	0.162000000000000	0.676000000000000	0.608000000000000	0.355000000000000
0.000000000000000	0.000000000000000	0.000000000000000	0.000000000000000	0.000000000000000	0.000000000000000	0.000000000000000
0.000000000000000	0.019717391304348	0.193793788819876	1.582516094097830	0.281749432280732	0.522640780633600	0.555133942085941
0.000000000000000	0.000000000000000	0.040784563758389	0.255055704697987	3.372653503184710	0.224018072289157	0.356767201834862
0.000000000000000	0.071832738042852	0.021549821412856	0.079016011847137	0.574661904342812	4.324330830179660	0.438179702061394
0.000000000000000	0.018537978212620	1.242044540245550	0.074151912850481	0.565408335484916	1.788914897517850	3.346105067377940
0	0	0	0	0	0	0
0	0	0	0	0	0	0
0	0	0	0	0	0	0
0.000000000000000	0.059361371633610	0.197871238778701	0.052765663674320	0.116524173947458	0.098935619389351	0.433118155993380
0.000000000000000	0.210501542901318	0.342065007214641	0.636767167276486	0.068413001442928	0.252601851481581	0.763068093017277
0	0	0	0	0	0	0
0	0	0	0	0	0	0
0	0	0	0	0	0	0
0	0	0	0	0	0	0
0	0	0	0	0	0	0
0	0	0	0	0	0	0
0	0	0	0	0	0	0
0	0	0	0	0	0	0
0	0	0	0	0	0	0
0	0	0	0	0	0	0
0	0	0	0	0	0	0
0	0	0	0	0	0	0
0	0	0	0	0	0	0
0	0	0	0	0	0	0

#Total Seine yield (sc)
5481.39815478404
12490.31579138350
6484.83638903757
2475.25650679029
5394.21759759051
6136.29559742722
8915.91294644882
4519.78118678049
7236.89343288186
0
7585.97853598353
10816.37651840230
15226.38822109930
0
0
0
0
4267.40209197050
3020.63757019350
0
0
0
0
0
0
0
0
0
0
0
0
0
0

#% Female (fem)
0.440100000000
0.398566666667
0.518566666667
0.503150000000
0.515000000000
0.514800000000
0.499666666667
0.450200000000
0.527372303282
0.440528634361
0.484094405124
0.446208518713
0.431007154980
0.500000000000
0.430738622233
0.375719572025
0.437903291373
0.455135316413
0.488767512651
0.417000000000
0.397959183673
0.402059768536
0.447252622609
0.420353439412
0.48315156622
0.43553615947
0.42368209952
0.46386667105
0.38781687476
0.39693841225
0.33034212002
0.42670000000
0.415576192486

#Non-plus group Natural Mortality (Z_3_8)
0.25
