# Supplementary material for: Bayesian stock assessment of Pacific herring in Prince William Sound, Alaska
Source: PLoS One. 2017 Feb 21;12(2):e0172153. doi: 10.1371/journal.pone.0172153 (PMC5319797; doi:10.1371/journal.pone.0172153)
Supplement: S1 Appendix — (ZIP) [file pone.0172153.s001.zip › pws_asa_mcmc_MLM/pws_asa.PIN]

# .PIN file with reasonable starting values
# dummy
#2
# Z_9:
1.3
# mat1_3_factor = mat1_3/mat1_4 when mat1_3 was .198231
0.2330465
# mat1_4:
.850607
# mat2_3:
.500022
# mat2_4:
.808917
# alpha_v:
3.635434
# beta_v:
2.856233
# init_age_3:
5
4
4
6
5
4
4
6
4
3
3
6
3
3
3
4
4
4
3
2
2
2
3
3
3
3
2
3
4
3
4
3
3
# init_pop:
6  4
# egg_add:
0.3
# mdm_c:
5
# m_add:
0.1
# hydADFG_q:
0.1
# hydADFG_add:
0.1
# hydPWSSC_q:
0.1
# hydPWSSC_add:
0.04
#z_93vhsv:
0.25
# z_93ich:
0.25
# beta_vhsv:
0.827933832822351
# beta_ich1:
2.9846262059148
# beta_ich2:
2.9846262059148
