# Supplementary material for: Bayesian stock assessment of Pacific herring in Prince William Sound, Alaska
Source: PLoS One. 2017 Feb 21;12(2):e0172153. doi: 10.1371/journal.pone.0172153 (PMC5319797; doi:10.1371/journal.pone.0172153)
Supplement: S1 Appendix — (ZIP) [file pone.0172153.s001.zip › pws_asa_mcmc_MLM/PWS_ASA.TPL]

// ------------------------------------------------------------ // ------------------------------------------------------------
//
// Bayesian age-structured population model for Prince William Sound Pacific herring
//
// Author: Melissa L. Muradian, MS student, University of Washington; Advisor: T. Branch
// Extension of ADMB code written by P.F.J. Hulson, based on
//    Alaska Department of Fish and Game PWS herring age-structured stock-assessment model
// Last updated: December 1, 2014
//
//
// Program file:		PWS_ASA.tpl
// Input Data files:	PWS_ASA.dat:        Data not fitted by objective function (1980-2012)
//                      PWS_ASA(Data).ctl:  Data fitted in objective function (1980-2012)
//				        PWS_ASA(se_ph).ctl: Log standard errors for egg dep. and PWSSC
//                                           acoustics followed by parameter phases
//                      PWS_ASA(Dz).ctl:    Disease parameter phases and data (1994-2012)
//                                           (updated 11/21/2014 - contains recent data 2007-2012 & uses corrected VHSV index)
//                      pws_asa.PIN:        Reasonable initialization values for each parameter 
//
// Output files created after initial (ML: maximum likelihood) optimization:
//                      PWS_ASA.rep:  Customizable file in the REPORT_SECTION, used for troubleshooting
//				        PWS_ASA.std:  Default ADMB report file with Hessian derived SE's
//			            PWS_ASA.par:  ADMB parameter estimates from ML optimization (AKA: MPD's)
//
// Output files created during ifMCEVAL phase; writes Bayesian results from each saved iteration to file:
//   pws_asa.psv        Default ADMB report file with parameter values from each saved iteration
//
//   VarsReport.csv:    file containing estimated variance components, labels included as header-row
//   Age3.csv:          file containing estimated number of recruits 
//   HYD_ADFG.csv:      file containing estimated biomass available to the ADF&G survey (pre-fishery total biomass 
//                       multiplied by the estimated q)
//   HYD_PWSSC.csv:     file containing estimated biomass available to the PWSSC survey (pre-fishery total biomass 
//                       multiplied by the estimated q)
//   EGG.csv:           file containing estimated millions of eggs produced each year (no estimated q)
//   MDM.csv:           file containing estimated milt mile-days 
//   PostFRbiomass.csv: file containing estimated naturally spawning biomass (sexually mature biomass after spring harvests)
//   SeAC.csv:          file containing estimated Purse-seine age comps 
//   SpAC.csv:          file containing estimated spawner age comps
//   iterations.csv:    file containing all parameter values, labels included as header-row
//   llikcomponents.csv: file containing the value of each likelihood component and total OF value,
//                        labels included as header-row; used for trouble-shooting
//   PFRBiomass.csv:    file containing estimated pre-fishery run biomass for all years; row 34 is management metric for 2013
//
//
// ------------------------------------------------------------ // ------------------------------------------------------------
// Key structural differences between UW Bayesian PWS herring ASA model and ADF&G's PWS ASA model:
//
// The Ricker S-R relationship has been removed entirely - each age-3 abundance is now a freely estimated parameter using the
//   information in the age-comps and the indices.
// Incorporates PWSSC hydroacoustic data as a second time series of acoustic biomass. This step required removing all dependent
//   ADF&G survey data points.
// Using Buckland, 1992 I have derived the log s.e. from the given conf. intervals for the PWSSC hydroacoustic biomass & egg
//   deposition data. These are read in from PWS_ASA(se_ph) input file.
// Includes additional variance terms to the log standard errors (estimated for PWSSC acoustics, and assumed
//   for egg deposition).
// Estimates variance terms for each likelihood-component series that does not have standard errors.
// Estimates disease-related mortality in 1993, instead of estimating each disease index in that year.
// Effective sample sizes for each age-composition series estimated externally using 'R' and read in from PWS_ASA(Data).ctl.
// 
// Includes full likelihood expressions in the objective function.
//
// ------------------------------------------------------------ // ------------------------------------------------------------

DATA_SECTION

//Read in non-fitted data (number of rows of each matrix read in = 33)

 //Number of years - nyr
  init_int nrow
  int nyr
  !! nyr=nrow;
 
 // Number of age classes - 7
  init_int ncol
  int nage
  !! nage=ncol;

  //Weight-at-age
  init_matrix w_a_a(1,nyr,1,nage)
  
  //Fecundity-at-age
  init_matrix fecun(1,nyr,1,nage)
  
  //Pound Catch
  init_matrix pc(1,nyr,1,nage)
  
  //Proportion of pound fish killed
  init_number pk
  
  //Food/Bait Catch
  init_matrix fbc(1,nyr,1,nage)
  
  //Gillnet catch
  init_matrix gc(1,nyr,1,nage)
  
  //Total seine yield
  init_vector sc(1,nyr)
  
  //% Female Spawners
  init_vector f_sp(1,nyr)
  
  //Fixed background mortality for 3+ (read in as 0.25)
  init_number Z_3_8

//Read in data fitted in objective function

  !! ad_comm::change_datafile_name("PWS_ASA(Data).ctl");

  //Seine age distribution
  init_matrix seine(1,nyr,1,nage)
  //Spawning age composition
  init_matrix spac(1,nyr,1,nage)
  //MDM
  init_vector mdm(1,nyr)
  //Egg Deposition
  init_vector egg(1,nyr)
  //ADFG Hydroacoustic Survey data 
  init_number hydADFG_start //read in initial year of the survey: 2005
  init_vector hydADFG(1,nyr)
  //PWSSC Hydroacoustic Survey data 
  init_number hydPWSSC_start //read in initial year of the survey: 1993
  init_vector hydPWSSC(1,nyr)


  //Seine Effective Sample Size - these are filled in by R at the end of the PWS_ASA(Data).ctl
  init_vector ESS_Se(1,nyr)
  //Spawing Effective Sample Size
  init_vector ESS_Sp(1,nyr) 

//Read in standard error data and parameter phases

  !! ad_comm::change_datafile_name("PWS_ASA(se_ph).ctl");   // differing phases up to 5

 //Standard errors derived from confidence intervals given for data
  init_vector cv_egg(1,nyr)       // Egg Deposition ln(s.e.)
  init_vector cv_hydPWSSC(1,nyr)  // PWSSC hydroacoustic biomass ln(s.e.)

 //Parameter phases
  init_int ph_Z_9
  init_int ph_mat1_3
  init_int ph_mat1_4
  init_int ph_mat2_3
  init_int ph_mat2_4
  init_int ph_alpha_v
  init_int ph_beta_v
  init_int ph_rec
  init_int ph_init_pop
  init_int ph_eggAdd
  init_int ph_mdm
  init_int ph_mdmAdd
  init_int ph_hyd1
  init_int ph_hydAdd1
  init_int ph_hyd2
  init_int ph_hydAdd2
  
//Read in Disease data and disease parameter phases

!! ad_comm::change_datafile_name("PWS_ASA(Dz).ctl");

  // Disease parameter phases
  init_int ph_vhsv_93
  init_int ph_ich_93
  init_int ph_beta_vhsv
  init_int ph_beta_ich
  
  //Observed VHSV 
  init_vector vhsv(1,nyr)
  
  //Observed i. Hoferi
  init_vector ich(1,nyr)

  // Include C code below to create an ios object that writes to a .csv file
  // NOTE: "app" means append and "trunc" means truncate the file each time it is opened
  !!CLASS ofstream MCMCreport1("VarsReport.csv",ios::app);
  !!CLASS ofstream MCMCreport2("Age3.csv",ios::trunc);
  !!CLASS ofstream MCMCreport3("HYD_ADFG.csv",ios::trunc);
  !!CLASS ofstream MCMCreport4("HYD_PWSSC.csv",ios::trunc);
  !!CLASS ofstream MCMCreport5("EGG.csv",ios::trunc);
  !!CLASS ofstream MCMCreport6("MDM.csv",ios::trunc);
  !!CLASS ofstream MCMCreport7("PostFRbiomass.csv",ios::trunc);
  !!CLASS ofstream MCMCreport8("SeAC.csv",ios::trunc); // writes Seine age comps from each iteration to a file
  !!CLASS ofstream MCMCreport9("SpAC.csv",ios::trunc); // writes spawner age comps from each iteration to a file
  !!CLASS ofstream itsReport("iterations.csv",ios::app);
  !!CLASS ofstream LLikReport("llikcomponents.csv",ios::app);
  !!CLASS ofstream PFRReport("PFRBiomass.csv",ios::trunc);
  

  // ------------------------------------------------------------ // ------------------------------------------------------------


 // ------------------------------------------------------------ // ------------------------------------------------------------

PARAMETER_SECTION

 //The following are the estimated parameters within the model 
  //Age-related instantaneous mortality
  init_bounded_number Z_9(0.3013,1.3863,ph_Z_9)      // implements a constraint from ADF&G model:
                                                     // .25 <= S_9+ <= .95*S_5+
                                                     // which says that plus group mortality must be larger
                                                     // than age3-8 natural mortality 

  
  //Maturity parameters of age 3 and 4 before and after 1997
  init_bounded_number mat1_3_factor(0,.75,ph_mat1_3) // this maturity param. is used as a factor on mat1_4 and
                                                     // estimated as such to implement ADF&G constraint:
                                                     // age3 maturity <= .75age4 maturity
  init_bounded_number mat1_4(0,1,ph_mat1_4)
  init_bounded_number mat2_3(.1,1,ph_mat2_3)
  init_bounded_number mat2_4(.2,1,ph_mat2_4)         // estimation turned off in se_ph ctl
  
  //Seine Vulnerability parameters
  init_bounded_number alpha_v(3,5,ph_alpha_v)        //
  init_bounded_number beta_v(1,7,ph_beta_v)          //
  
  //Initial abundance parameters (age-3 for all yrs, 1980 ages 4 and 5+)
  init_bounded_vector loginit_age_3(1,nyr,0,8.007,ph_rec)  // becomes bound of (1,3000)
  init_bounded_vector loginit_pop(1,2,0,8.007,ph_init_pop)

  // Egg deposition additional variance term
  init_bounded_number egg_add(0.00001,0.4,ph_eggAdd) // In the likelihoods I use sqrt(), so bound must be
                                                     // positive, since is non-differentiable at 0...

  //Milt coefficient
  init_bounded_number logmdm_c(2.3,7,ph_mdm)         // inf if mdm_c goes to zero
  init_bounded_number m_add(0.00001,0.4,ph_mdmAdd)

  //Hydroacoustic scalers and additional variance parameters
  init_bounded_number hydADFG_q(-5,5,ph_hyd1) 
  init_bounded_number hydADFG_add(0.00001,0.4,ph_hydAdd1)

  init_bounded_number hydPWSSC_q(-5,5,ph_hyd2) 
  init_bounded_number hydPWSSC_add(0.00001,0.4,ph_hydAdd2)
  
  //Disease Mortality in 1993 - changed 4/28/14 - ADF&G model estimates disease prev. in 1993
  // along with an assumption to keep vhsv mortality in '93 less than .95 NOTE: I removed this
  // constraint per what I read in Marty 2010.
  init_bounded_number z_93vhsv(0,5,ph_vhsv_93) 
  init_bounded_number z_93ich(0,5,ph_ich_93)

  //Scaling parameters for disease index - changed 11/2014 - now estimates two scalars for Ich
  //  to reflect change in collection method
  init_bounded_number beta_vhsv(0,5000,ph_beta_vhsv)
  init_bounded_number beta_ich1(0,25,ph_beta_ich) 
  init_bounded_number beta_ich2(0,25,ph_beta_ich)
  
  // matrices/vectors/scalars that depend on the parameter estimates
  number S_3_8 
  number S_9

  matrix Sur_2(1,nyr,1,nage)    //Half-year Survival that matches Excel model exactly
  matrix Mat(1,nyr,1,nage)      //Maturity 
  
  vector Vul(1,nage)            //Vulnerability
  
  matrix N_y_a(1,nyr,1,nage)    //Pre-Fishery Abundance (millions)
  matrix CC_top(1,nyr,1,nage)   //Vulnerability_Seine*N_y_a, avail pop at age
  vector CC_bot(1,nyr)          //Total Available population for Seine catch for each year
  matrix SeAC(1,nyr,1,nage)     //Seine Age Composition
  vector N_se(1,nyr)            //Seine-Catch, Estimated total catch
  matrix N_sp(1,nyr,1,nage)     //Spawning Population (millions)
  
  matrix Early_Sp_biomass(1,nyr,1,nage)
  vector SSB(1,nyr)             // is Pre-Fishery Run Biomass, mt

  vector SB_star(1,nyr)         // management reference point - is SSB (pre-fishery run biomass) in tons
  
  matrix SPB(1,nyr,1,nage)      //Spawning Biomass at age
  vector SB(1,nyr)              //Total Post-Fishery Spawning Biomass
  matrix SpAC_top(1,nyr,1,nage) //Pre-Fishery spawning population (millions)
  vector SpAC_bot(1,nyr)        //Total Pre-fishery spawning pop (mil)
  matrix SpAC(1,nyr,1,nage)     //Spawning Age Composition
  matrix bio_a_a(1,nyr,1,nage)  //Weight-at-age*Seine age comp, is like Seine biomass-at-age
  vector SeBiomass(1,nyr)       //Sum(Weight-at-age*Seine age comp) is like Seine biomass per year
  
  vector MDM(1,nyr)             //Mile-days of milt
  
  vector EGG(1,nyr)             //Egg Deposition - rowsums of EggAC
  matrix EggAC(1,nyr,1,nage)    //Egg dep by age, like Egg deposition Age-Comp
  vector EggAC_sum(1,nyr)       //totol egg dep (both male and female) by year
    
  
  matrix Early_bio_a_a(1,nyr,1,nage)  //N_y_a*w_a_a, Pre-Fishery biomass-at-age
  vector Early_biomass(1,nyr)         //Rowsum of above, Pre-Fishery Biomass by year
  
  vector HYD_ADFG(1,nyr)           //ADFG Hydroacoustic Estimates
  vector HYD_PWSSC(1,nyr)          //PWSSC Hydroacoustics Estimates

 //Temporary matrices/vectors for calculating likelihood components
  matrix SeACR(1,nyr,1,nage)      //Seine age comp
  matrix SpACR(1,nyr,1,nage)      //Spawning age comp
  vector MDMtemp_1(1,nyr)         //Mile-days of milt
  number MDMtemp_2
  vector EGGtemp(1,nyr)           //Egg deposition
  vector HtempADFG_vec(1,nyr)     // ADFG Hydroacoustics
  number HtempADFG_num
  vector HtempPWSSC_vec(1,nyr)    // PWSSC Hydroacoustics
  matrix Setemp_1(1,nyr,1,nage)
  matrix Sptemp_1(1,nyr,1,nage)
  vector Setemp_2(1,nyr)
  vector Sptemp_2(1,nyr)
  vector Setemp_3(1,nyr)
  vector Sptemp_3(1,nyr)
  
 //Analytical Sigmas
  vector Eg_SD(1,nyr)
  vector PWSSC_SD(1,nyr)
 
 //Likelihood components 
  number Se_llk
  number Sp_llk
  number MDMllk
  number EGGllk
  number H_ADFGllk
  number H_PWSSCllk

  // To count instances of incurring the posfun penalty
  number penCount

  // Variables and vectors for calculating projected final year biomass
  vector tempWgt(1,nage)
  vector avgWgt5Yr(1,nage)
  number temp1MeanLgRec
  number temp2MeanLgRec
  number meanLgRec
  vector projected_N_y_a(1,nage)
  vector projected_Early_Sp_biomass(1,nage)
  number projected_PFRB //is an sdreport variable

 // Objective function definition
  objective_function_value f_llk //f_llk uses log-likelihoods with statistical variances
  //objective_function_value f_ex //f_ex is the Sum of Squares OF (_ex for Excel)
  //objective_function_value f //f is the dummy*dummy OF
  
  sdreport_number SSB_2012
  sdreport_number mdm_c
  sdreport_vector init_age_3(1,nyr)
  sdreport_vector init_pop(1,2)

  // ------------------------------------------------------------ // ------------------------------------------------------------


PRELIMINARY_CALCS_SECTION
  
  // ------------------------------------------------------------ // ------------------------------------------------------------

PROCEDURE_SECTION

  mdm_c = exp(logmdm_c);
  init_age_3 = exp(loginit_age_3);
  init_pop = exp(loginit_pop);

  f_llk=0;
  penCount = 0;
  get_parameters();
  get_estimates();
  get_llik_components();
  evaluate_the_objective_function();
  // cout<< "OF "<<f_llk<<endl; // For trouble-shooting

  SSB_2012 = SSB(nyr); // is 2012 Pre-fishery Run Biomass in metric tons
  
  // "ifMCEvalPhase" goes inside the PROCEDURE_SECTION,
  if(mceval_phase()){
    
    project_biomass(); // Project current year biomass using last year's data
  
    MCMCreport1 << m_add <<  ","<< egg_add << ","<< hydADFG_add  << ","<< hydPWSSC_add << endl;
  
    for (int i=1; i<=nyr; i++){
    MCMCreport2 << init_age_3(i) << ","; }
    MCMCreport2 << meanLgRec << endl; // this is the projected recruitment for 2013
    for (int i=1; i<=nyr-1; i++){
        MCMCreport3 << HYD_ADFG(i) << ","; }
    MCMCreport3 << HYD_ADFG(nyr) << endl;
    for (int i=1; i<=nyr-1; i++){
        MCMCreport4 << HYD_PWSSC(i) << ","; }
    MCMCreport4 << HYD_PWSSC(nyr) << endl;
    for (int i=1; i<=nyr-1; i++){
        MCMCreport5 << EGG(i) << ","; }
    MCMCreport5 << EGG(nyr) << endl;
  
    for (int i=1; i<=nyr-1; i++){
        MCMCreport6 << MDM(i) << ","; }
    MCMCreport6 << MDM(nyr) << endl;
    // SB is Naturally spawning biomass
    for (int i=1; i<=nyr-1; i++){
        MCMCreport7 << SB(i) << ","; } 
    MCMCreport7 << SB(nyr) << endl;
  
    // write age comps (first Seine, then Spawner) to a file
    for (int i=1; i<=nyr-1; i++){
      for (int j=1; j<=nage; j++){
        MCMCreport8 << SeAC(i,j) << ",";
      }
    }
    for (int j=1; j<=nage-1; j++){
        MCMCreport8 << SeAC(nyr,j) << ","; }
    MCMCreport8 << SeAC(nyr,nage) << endl;
   
    for (int i=1; i<=nyr-1; i++){
      for (int j=1; j<=nage; j++){
          MCMCreport9 << SpAC(i,j) << ",";
      }
    }
    for (int j=1; j<=nage-1; j++){
        MCMCreport9 << SpAC(nyr,j) << ","; }
    MCMCreport9 << SpAC(nyr,nage) << endl;
  
    // itsReport records all param values for each saved iteration to a .csv
      itsReport << Z_9 << "," << mat1_3_factor << "," << mat1_4 << "," << mat2_3 << "," << mat2_4 << "," << alpha_v << "," << beta_v << ",";
      for (int i=1; i<=nyr-1; i++){
          itsReport << init_age_3(i) << ",";
      }
      itsReport << init_age_3(nyr) << "," << init_pop(1) << "," << init_pop(2) << "," << egg_add << "," << mdm_c << "," << m_add << ","<< hydADFG_q << "," << hydADFG_add << ","<< hydPWSSC_q << ","<< hydPWSSC_add << ","<< z_93vhsv << "," << z_93ich << "," << beta_vhsv << ","<< beta_ich1 << "," << beta_ich2 << "," << f_llk << endl;
      LLikReport << -Se_llk << "," << -Sp_llk << "," << EGGllk << "," << H_ADFGllk << "," << H_PWSSCllk << "," << MDMllk << "," << f_llk << endl;
    // Output PFRunBiomass for each saved iteration to .csv
    for (int i=1; i<=nyr-1; i++){
       PFRReport << SSB(i) << ","; }
       PFRReport << SSB(nyr)<< ",";
       PFRReport << projected_PFRB << endl; // Projected pre-fishery run biomass for 2013
  }
  // ------------ // ------------

  // ------------ // ------------
FUNCTION get_parameters

  Sur_2.initialize();

  //Half-Year Survival (Matches Excel version - uses desease data and only estimates plus group mortality)
  S_3_8=exp(-0.5*Z_3_8); //Z_3_8 is a read-in param 
  // below should be added to sdreport? Nah, but should look at aspects the survival matrix as sdreport candidates.
  S_9=exp(-0.5*Z_9); // Z_9 is estimated
  
  //This sets up the survival matrix before disease (1980-91)
  for (int i=1;i<=12;i++){
    for (int j=1;j<=6;j++){Sur_2(i,j)=S_3_8;}
    for (int j=nage;j<=nage;j++){Sur_2(i,j)=S_9;}}
  
  //This completes survival 1992-1993, NOTE: 1992 latter .5yr Survival in Excel model is set to 1993's value
  for (int i=13;i<=14;i++){
    //Ages 3-4
    for (int j=1;j<=2;j++){Sur_2(i,j)=exp(-0.5*(Z_3_8+z_93vhsv));} // to implement solver constraint
      // I changed the estimated VHSV parameter in 1993 from the index to mortality, was using the same estimated scalar from other years and was estimating the disease index that year, but I changed to estimate straight mortality since it works the same way if the bounds on the estimated diease index for 1993 are uninformative, and was easier to implement the solver constraint, which is necessary since mortality in 1993 wants to go sky high.
    //Ages 5-8
    for (int j=3;j<=6;j++){Sur_2(i,j)=exp(-0.5*(Z_3_8+z_93ich));}
    //Plus age group 
    for (int j=nage;j<=nage;j++){Sur_2(i,j)=Sur_2(i,j-1)*Sur_2(i-2,j)/Sur_2(i-2,j-1);}
  }     //NOTE: The way I have coded the 1992-1993 plus-group survival is the simpler way
        // to code it compared to how ADF&G's model is and still reaches the exact same numbers.

  //This completes survival 1994 through rest of years
  for (int i=15;i<=27;i++){
    //Ages 3-4
    for (int j=1;j<=2;j++){Sur_2(i,j)=exp(-0.5*(Z_3_8+beta_vhsv*vhsv(i)));}
    //Ages 5-8
    for (int j=3;j<=6;j++){Sur_2(i,j)=exp(-0.5*(Z_3_8+beta_ich1*ich(i)));}
    //Plus age group - matches the Excel version perfectly
    for (int j=nage;j<=nage;j++){Sur_2(i,j)=Sur_2(i,j-1)*Sur_2(i-1,j)/Sur_2(i-1,j-1);}
  }
  
  for (int i=28;i<=nyr;i++){
    //Ages 3-4
    for (int j=1;j<=2;j++){Sur_2(i,j)=exp(-0.5*(Z_3_8+beta_vhsv*vhsv(i)));}
    //Ages 5-8
    for (int j=3;j<=6;j++){Sur_2(i,j)=exp(-0.5*(Z_3_8+beta_ich2*ich(i)));}
    //Plus age group - matches the ADF&G Excel matrix perfectly
    for (int j=nage;j<=nage;j++){Sur_2(i,j)=Sur_2(i,j-1)*Sur_2(i-1,j)/Sur_2(i-1,j-1);}
  }
  
  Mat.initialize();
  
  //Maturity values before 1997
  for (int i=1;i<=17;i++){
    Mat(i,1)=mat1_3_factor*mat1_4;
    Mat(i,2)=mat1_4;
    for (int j=3;j<=nage;j++){
      Mat(i,j)=1;}
  }
  //Maturity values post-1997
  for (int i=18;i<=nyr;i++){
    Mat(i,1)=mat2_3;
    Mat(i,2)=mat2_4;
    for (int j=3;j<=nage;j++){
      Mat(i,j)=1;}
  }

  Vul.initialize();
  
  //Gear Selectivity
  for (int j=1;j<=nage;j++)
    Vul(j)=1/(1+exp(-1.0*beta_v*((j+2)-alpha_v)));
  // ------------ // ------------

  // ------------ // ------------
FUNCTION get_estimates
  N_y_a.initialize();
  CC_top.initialize();
  CC_bot.initialize();
  SeAC.initialize();
  bio_a_a.initialize();
  SeBiomass.initialize();
  N_se.initialize();
  N_sp.initialize();
  Early_Sp_biomass.initialize();
  SSB.initialize();
  SB_star.initialize();
  SPB.initialize();
  SB.initialize();
  SpAC_top.initialize();
  SpAC_bot.initialize();
  SpAC.initialize();
  MDM.initialize(); 
  EggAC.initialize();
  EggAC_sum.initialize();
  EGG.initialize();
  Early_bio_a_a.initialize();
  Early_biomass.initialize();
  HYD_ADFG.initialize();
  HYD_PWSSC.initialize();

    //Fills in row 1 of pre-fishery abundance: initial conditions
    N_y_a(1,1)=init_age_3(1);
    N_y_a(1,2)=init_pop(1);
    N_y_a(1,3)=init_pop(2);
    for(int j=4;j<=nage;j++){
      N_y_a(1,j)=0;}
    
    //Fills in row 1 of Catch Age-Composition from Purse-Seine
    for(int j=1;j<=nage;j++){
      CC_top(1,j)=Vul(j)*N_y_a(1,j);} 
    CC_bot=rowsum(CC_top);            
    for(int j=1;j<=nage;j++){
      SeAC(1,j)=CC_top(1,j)/CC_bot(1);
      bio_a_a(1,j)=SeAC(1,j)*w_a_a(1,j);} 
    SeBiomass=rowsum(bio_a_a);

    //Row 1 of total Seine catch in millions 
    N_se(1)=sc(1)/SeBiomass(1);

    //Fill in years 2:5 as plus group advances from 6+ to 9+
    int count = 4;
    double gc_sum;
    double pc_sum;
    double fbc_sum;
   for(int i=2;i<=5;i++){
      N_y_a(i,1)=init_age_3(i);
      for(int j=2;j<=count-1;j++){N_y_a(i,j)=((N_y_a(i-1,j-1)-(SeAC(i-1,j-1)*N_se(i-1)+gc(i-1,j-1)+pk*pc(i-1,j-1)))*Sur_2(i-1,j-1)-fbc(i-1,j-1))*Sur_2(i-1,j-1);}
    
      //The last age-class each year (incrementally by year beginning with age 6 in 1981) is a plus group
      gc_sum = gc(i-1,count-1);
      for(int k=count;k<=nage;k++){ gc_sum += gc(i-1,k); }
      pc_sum = pc(i-1,count-1);
      for(int k=count;k<=nage;k++){ pc_sum += pc(i-1,k); }
      fbc_sum = fbc(i-1,count-1);
      for(int k=count;k<=nage;k++){ fbc_sum += fbc(i-1,k); }
    
     for(int j=count;j<=count;j++){ N_y_a(i,j)=(((N_y_a(i-1,j-1)-(SeAC(i-1,j-1)*N_se(i-1)+gc_sum+pk*pc_sum) )*Sur_2(i-1,j-1))-fbc_sum)*Sur_2(i-1,j-1); }
   
     for(int j=1;j<=count;j++){
       dvariable pen1=0.0;
       N_y_a(i,j)=posfun(N_y_a(i,j), 0.01, pen1);
       if(N_y_a(i,j)<=0.01){penCount+=1;}
       
       f_llk+=10000000000*pen1;
       CC_top(i,j)=N_y_a(i,j)*Vul(j);} 
     CC_bot=rowsum(CC_top); 
     for(int j=1;j<=count;j++){
       SeAC(i,j)=CC_top(i,j)/CC_bot(i);
       bio_a_a(i,j)=SeAC(i,j)*w_a_a(i,j); }
     SeBiomass=rowsum(bio_a_a);
     N_se(i)=sc(i)/SeBiomass(i);
     count+=1;
     }
 
  //Fills in the rest of each of the above matrices (N_y_a, Seine Catch age-comp and Total Seine catch) in 1 loop... Thank you, Hulson!
  //Below fills from 1985 to 1992
  for(int i=6;i<=13;i++){
    N_y_a(i,1)=init_age_3(i);
    for(int j=2;j<=nage-1;j++){N_y_a(i,j)=((N_y_a(i-1,j-1)-(SeAC(i-1,j-1)*N_se(i-1)+gc(i-1,j-1)+pk*pc(i-1,j-1)))*Sur_2(i-1,j-1)-fbc(i-1,j-1))*Sur_2(i-1,j-1);}
    // Plus group
    for(int j=nage;j<=nage;j++){N_y_a(i,j)=((N_y_a(i-1,j-1)-(SeAC(i-1,j-1)*N_se(i-1)+gc(i-1,j-1)+pk*pc(i-1,j-1)))*Sur_2(i-1,j-1)-fbc(i-1,j-1))*Sur_2(i-1,j-1)+((N_y_a(i-1,j)-(SeAC(i-1,j)*N_se(i-1)+gc(i-1,j)+pk*pc(i-1,j)))*Sur_2(i-1,j)-fbc(i-1,j))*Sur_2(i-1,j);}
   for(int j=1;j<=nage;j++){
       dvariable pen2=0.0;
       N_y_a(i,j)=posfun(N_y_a(i,j), 0.01, pen2);
       if(N_y_a(i,j)<=0.01){penCount+=1;}
       f_llk+=10000000000*pen2;
      CC_top(i,j)=N_y_a(i,j)*Vul(j);} 
    CC_bot=rowsum(CC_top); 
    for(int j=1;j<=nage;j++){
      SeAC(i,j)=CC_top(i,j)/CC_bot(i);
      bio_a_a(i,j)=SeAC(i,j)*w_a_a(i,j);}
    SeBiomass=rowsum(bio_a_a);
    N_se(i)=sc(i)/SeBiomass(i);
  }

    //Below fills from 1993 to nyr - matches ADF&G Excel matrix exactly
  for(int i=14;i<=nyr;i++){
    N_y_a(i,1)=init_age_3(i);
    for(int j=2;j<=nage-1;j++){N_y_a(i,j)=((N_y_a(i-1,j-1)-(SeAC(i-1,j-1)*N_se(i-1)+gc(i-1,j-1)+pk*pc(i-1,j-1)))*Sur_2(i-1,j-1)-fbc(i-1,j-1))*Sur_2(i,j-1);
    }
    // Plus group
    for(int j=nage;j<=nage;j++){N_y_a(i,j)=((N_y_a(i-1,j-1)-(SeAC(i-1,j-1)*N_se(i-1)+gc(i-1,j-1)+pk*pc(i-1,j-1)))*Sur_2(i-1,j-1)-fbc(i-1,j-1))*Sur_2(i,j-1)+((N_y_a(i-1,j)-(SeAC(i-1,j)*N_se(i-1)+gc(i-1,j)+pk*pc(i-1,j)))*Sur_2(i-1,j)-fbc(i-1,j))*Sur_2(i,j);
    }
    for(int j=1;j<=nage;j++){
       dvariable pen3=0.0;
       N_y_a(i,j)=posfun(N_y_a(i,j), 0.01, pen3);
       if(N_y_a(i,j)<=0.01){penCount+=1;}
       f_llk+=10000000000*pen3;
       CC_top(i,j)=N_y_a(i,j)*Vul(j);
    }
    CC_bot=rowsum(CC_top); 
    for(int j=1;j<=nage;j++){
      SeAC(i,j)=CC_top(i,j)/CC_bot(i);
      bio_a_a(i,j)=SeAC(i,j)*w_a_a(i,j);
    }
    SeBiomass=rowsum(bio_a_a);
    N_se(i)=sc(i)/SeBiomass(i);
  }
    

  //Pre-Fishery Spawning Biomass or Pre-Fishery Run Biomass, mt
  for(int i=1;i<=nyr;i++){
    for(int j=1;j<=nage;j++){
      Early_Sp_biomass(i,j)=Mat(i,j)*N_y_a(i,j)*w_a_a(i,j);
    }}
  SSB=rowsum(Early_Sp_biomass); //Spawning Stock Biomass; sum over ages the pre-fishery spawning biomass by year
  SB_star=SSB*2204.62/2000; // pre-fishery run biomass in TONS

  //Pre-Fishery Spawning Age-Composition
  for(int i=1;i<=nyr;i++){
    for(int j=1;j<=nage;j++)
      SpAC_top(i,j)=Mat(i,j)*N_y_a(i,j);} //numerator of Spawning Age-Comp(SpAC)
  SpAC_bot=rowsum(SpAC_top); //denom of SpC
  for(int i=1;i<=nyr;i++){
    for(int j=1;j<=nage;j++)
      SpAC(i,j)=SpAC_top(i,j)/SpAC_bot(i);} //fills in Spawning Age-Comp
  
  //Post-First half year Fisheries Spawning Population Estimates, called Naturally Spawning Pop in Excel model
  //N_sp Spawning Population (in millions) - mature abundance with spring catch and impound removed
  // Set up the remaining age-classes each year (incrementally by year beginning with age 5 in 1980) are zero
  // First set first 4 rows all to zero
  for(int i=1;i<=4;i++){
    for(int j=1;j<=nage;j++){
      N_sp(i,j)=0;
      SPB(i,j)=0;}}
  // Now generate naturally spawning pop as correct structure for first four years
  int k=3;
  for(int i=1;i<=4;i++){
    for(int j=1;j<=k;j++){
      N_sp(i,j)=Mat(i,j)*(N_y_a(i,j)-(SeAC(i,j)*N_se(i)+gc(i,j)+pc(i,j)));
        dvariable pen4=0.0;
        N_sp(i,j)=posfun(N_sp(i,j), .01, pen4);
        if(N_sp(i,j)<=0.01){penCount+=1;}
        f_llk+=100000000*pen4;
      SPB(i,j)=N_sp(i,j)*w_a_a(i,j);}
    k++;}
  // Now fill in the remaining rows regularly
  for(int i=5;i<=nyr;i++){
    for(int j=1;j<=nage;j++){
      N_sp(i,j)=Mat(i,j)*(N_y_a(i,j)-(SeAC(i,j)*N_se(i)+gc(i,j)+pc(i,j)));
        dvariable pen5=0.0;
        N_sp(i,j)=posfun(N_sp(i,j), .01, pen5);
        if(N_sp(i,j)<=0.01){penCount+=1;}
        f_llk+=100000000*pen5;
      SPB(i,j)=N_sp(i,j)*w_a_a(i,j);}}
  SB=rowsum(SPB); //Total naturally spawning biomass

  //Egg deposition - this data set patchily exists for 10 out of the nyr years
  for(int i=1;i<=4;i++){
    for(int j=1;j<=nage;j++){
      EggAC(i,j)=0;}}
  for(int i=5;i<=5;i++){
    for(int j=1;j<=nage;j++){
      EggAC(i,j)=N_sp(i,j)*fecun(i,j);}}
  for(int i=6;i<=8;i++){
    for(int j=1;j<=nage;j++){
      EggAC(i,j)=0;}}
  for(int i=9;i<=13;i++){
    for(int j=1;j<=nage;j++){
      EggAC(i,j)=N_sp(i,j)*fecun(i,j);}}
  for(int i=14;i<=14;i++){
    for(int j=1;j<=nage;j++){
      EggAC(i,j)=0;}}
  for(int i=15;i<=18;i++){
    for(int j=1;j<=nage;j++){
      EggAC(i,j)=N_sp(i,j)*fecun(i,j);}}
  for(int i=19;i<=nyr;i++){
    for(int j=1;j<=nage;j++){
      EggAC(i,j)=0;}}
  EggAC_sum=rowsum(EggAC);
  for(int i=1;i<=nyr;i++)
    EGG(i)=0.000001*f_sp(i)*EggAC_sum(i); //f_sp is female spawners

  //Mile-days of milt
  for(int i=1;i<=nyr;i++)
    MDM(i)=(1-f_sp(i))*SB(i)/mdm_c;

  // ADFG Hydroacoustic Survey Biomass 
  for(int i=1;i<=nyr;i++){
  	for(int j=1;j<=nage;j++){
  		Early_bio_a_a(i,j)=N_y_a(i,j)*w_a_a(i,j);}
 	Early_biomass=rowsum(Early_bio_a_a); // includes mature and non-mature fish
    HYD_ADFG(i)=Early_biomass(i)*exp(hydADFG_q);}

  // PWSSC Hydroacoustic Survey Biomass 
  for(int i=1;i<=nyr;i++){
  	for(int j=1;j<=nage;j++){
  		Early_bio_a_a(i,j)=N_y_a(i,j)*w_a_a(i,j);}
 	Early_biomass=rowsum(Early_bio_a_a); // includes mature and non-mature fish
      HYD_PWSSC(i)=Early_biomass(i)*exp(hydPWSSC_q);}

  
  // ------------ // ------------
        
  // ------------ // ------------
FUNCTION project_biomass
        
    //Use the average differences across the last 5 years...
    for (int a=1; a<=nage; a++){
    tempWgt(a) = 0;
      for (int i=0; i<=4; i++){
      tempWgt(a) += w_a_a(nyr-i, a);
      avgWgt5Yr(a) = tempWgt(a)/5;
      }
    }
    // Now using mean of log-recruits for projection; this should be near the median if the recruits are log-Normally distributed.
    //cout << init_age_3(33)<< endl;
    temp1MeanLgRec = 1;
    for(int i=nyr-9;i<=nyr;i++){
        temp1MeanLgRec *= init_age_3(i);}
    temp2MeanLgRec = log(temp1MeanLgRec)/10;
    meanLgRec = exp(temp2MeanLgRec);
    //cout << endl << "meanLgRec: " << meanLgRec << " "<< endl;
  
    // Plug age-3 biomass into first element of N_y_a vector for troubleshooting and display in report file
    projected_N_y_a(1) = meanLgRec;
    // Plug age-3 biomass into first element of vector for calculations
    projected_Early_Sp_biomass(1) = Mat(nyr,1)*meanLgRec*avgWgt5Yr(1);
    // Call numbers this year using last year's info for ages 4-8
    for(int j=2;j<=nage-1;j++){
      projected_N_y_a(j)=((N_y_a(nyr,j-1)-(SeAC(nyr,j-1)*N_se(nyr)+gc(nyr,j-1)+pk*pc(nyr,j-1)))*Sur_2(nyr,j-1)-fbc(nyr,j-1))*Sur_2(nyr,j-1);}
    // Calc numbers this year using last year's info for plus group
    for(int j=nage;j<=nage;j++){
      projected_N_y_a(j)=((N_y_a(nyr,j-1)-(SeAC(nyr,j-1)*N_se(nyr)+gc(nyr,j-1)+pk*pc(nyr,j-1)))*Sur_2(nyr,j-1)-fbc(nyr,j-1))*Sur_2(nyr,j-1)+((N_y_a(nyr,j)-(SeAC(nyr,j)*N_se(nyr)+gc(nyr,j)+pk*pc(nyr,j)))*Sur_2(nyr,j)-fbc(nyr,j))*Sur_2(nyr,j);}
    // Make it biomass
    for(int j=2;j<=nage;j++){
      projected_Early_Sp_biomass(j) = Mat(nyr,j)*projected_N_y_a(j)*avgWgt5Yr(j);}
        // Take total pre-fishery biomass for projection year
        projected_PFRB = sum(projected_Early_Sp_biomass);

  // ------------ // ------------
 
  // ------------ // ------------
FUNCTION get_llik_components
  Setemp_1.initialize();
  Sptemp_1.initialize();

  //Seine Age Composition - this data set is very patchy
  for(int i=1;i<=1;i++){
    for(int j=1;j<=3;j++){
      Setemp_1(i,j)=seine(i,j)*(log(SeAC(i,j))-log(seine(i,j)));}}
  for(int i=2;i<=2;i++){
    for(int j=1;j<=4;j++){
      Setemp_1(i,j)=seine(i,j)*(log(SeAC(i,j))-log(seine(i,j)));}}
  for(int i=3;i<=3;i++){
    for(int j=1;j<=5;j++){
      Setemp_1(i,j)=seine(i,j)*(log(SeAC(i,j))-log(seine(i,j)));}} 
  for(int i=4;i<=4;i++){
    for(int j=1;j<=6;j++){
      Setemp_1(i,j)=seine(i,j)*(log(SeAC(i,j))-log(seine(i,j)));}}
  for(int i=5;i<=9;i++){
    for(int j=1;j<=nage;j++){
      Setemp_1(i,j)=seine(i,j)*(log(SeAC(i,j))-log(seine(i,j)));}}
  for(int i=10;i<=10;i++){
    for(int j=1;j<=nage;j++){
      Setemp_1(i,j)=0;}}
  for(int i=11;i<=13;i++){
    for(int j=1;j<=nage;j++){
      Setemp_1(i,j)=seine(i,j)*(log(SeAC(i,j))-log(seine(i,j)));}}
  for(int i=14;i<=17;i++){
    for(int j=1;j<=nage;j++){
      Setemp_1(i,j)=0;}}
  for(int i=18;i<=19;i++){
    for(int j=1;j<=nage;j++){
      Setemp_1(i,j)=seine(i,j)*(log(SeAC(i,j))-log(seine(i,j)));}}
  for(int i=20;i<=nyr;i++){
    for(int j=1;j<=nage;j++){
      Setemp_1(i,j)=0;}}
  Setemp_2=rowsum(Setemp_1);
  for(int i=1;i<=nyr;i++){
    Setemp_3(i)=ESS_Se(i)*Setemp_2(i);}
  Se_llk=sum(Setemp_3);
  
  //Spawning Age Composition
  for(int i=1;i<=2;i++){
    for(int j=1;j<=nage;j++){
      Sptemp_1(i,j)=0;}}
  for(int i=3;i<=3;i++){
    for(int j=1;j<=5;j++){
      Sptemp_1(i,j)=spac(i,j)*(log(SpAC(i,j))-log(spac(i,j)));}}   
  for(int i=4;i<=4;i++){
    for(int j=1;j<=6;j++){
      Sptemp_1(i,j)=spac(i,j)*(log(SpAC(i,j))-log(spac(i,j)));}}
  for(int i=5;i<=nyr;i++){
    for(int j=1;j<=nage;j++){
      Sptemp_1(i,j)=spac(i,j)*(log(SpAC(i,j))-log(spac(i,j)));}}
  Sptemp_2=rowsum(Sptemp_1);
  for(int i=1;i<=nyr;i++){
    Sptemp_3(i)=ESS_Sp(i)*Sptemp_2(i);}
  Sp_llk=sum(Sptemp_3);

  //Mile-days of milt Likelihood component
  for(int i=1;i<=nyr;i++)
    MDMtemp_1(i)=log(MDM(i))-log(mdm(i));
  MDMtemp_2=norm2(MDMtemp_1);
  //M_VAR=MDMtemp_2/nyr+(m_add*m_add);
  MDMllk=nyr*log(m_add)+(.5*MDMtemp_2/(m_add*m_add));

  //Egg Deposition Likelihood component
  EGGllk=0;
  for(int i=1;i<=nyr;i++){
    Eg_SD(i)=0;
    EGGtemp(i)=0;
  }
  for(int i=5;i<=5;i++){
    Eg_SD(i)=sqrt((cv_egg(i)*cv_egg(i))+(egg_add*egg_add));
    EGGtemp(i)=(log(EGG(i))-log(egg(i)));
    EGGllk+=log(Eg_SD(i))+(.5*EGGtemp(i)*EGGtemp(i)/(Eg_SD(i)*Eg_SD(i)));
  }
  for(int i=9;i<=13;i++){
    Eg_SD(i)=sqrt((cv_egg(i)*cv_egg(i))+(egg_add*egg_add));
    EGGtemp(i)=(log(EGG(i))-log(egg(i)));
    EGGllk+=log(Eg_SD(i))+(.5*EGGtemp(i)*EGGtemp(i)/(Eg_SD(i)*Eg_SD(i)));
  }
  for(int i=15;i<=18;i++){
    Eg_SD(i)=sqrt((cv_egg(i)*cv_egg(i))+(egg_add*egg_add));
    EGGtemp(i)=(log(EGG(i))-log(egg(i)));
    EGGllk+=log(Eg_SD(i))+(.5*EGGtemp(i)*EGGtemp(i)/(Eg_SD(i)*Eg_SD(i)));
  }

  //ADFG Hydroacoustic Survey Biomass Likelihood component
  for(int i=1;i<=hydADFG_start-1;i++)
    HtempADFG_vec(i)=0;
  for(int i=hydADFG_start;i<=nyr-3;i++)  // hyd~_start variable holds index of first year of
                                         // survey depending on data source
    HtempADFG_vec(i)=log(hydADFG(i))-log(HYD_ADFG(i));
  for(int i=nyr-2;i<=nyr;i++)
    HtempADFG_vec(i)=0;    //missing final 3 years of ADF&G data as of 11/2014
  HtempADFG_num=norm2(HtempADFG_vec);
  H_ADFGllk=(nyr-3-hydADFG_start+1)*log(hydADFG_add)+(0.5*HtempADFG_num/(hydADFG_add*hydADFG_add));
   // minus 3 to account for the missing final 3 years of ADF&G data

  //PWSSC Hydroacoustic Survey Biomass Likelihood component
  H_PWSSCllk=0;
    
  for(int i=1;i<=hydPWSSC_start-1;i++){
     HtempPWSSC_vec(i)=0;
     PWSSC_SD(i)=0;
  }
  for(int i=hydPWSSC_start;i<=nyr;i++){ // hyd_start variable holds index of first year of
                                        // survey depending on data source
    PWSSC_SD(i)=sqrt((cv_hydPWSSC(i)*cv_hydPWSSC(i))+(hydPWSSC_add*hydPWSSC_add));
    HtempPWSSC_vec(i)=(log(hydPWSSC(i))-log(HYD_PWSSC(i)));
    H_PWSSCllk+=log(PWSSC_SD(i))+(.5*HtempPWSSC_vec(i)*HtempPWSSC_vec(i)/(PWSSC_SD(i)*PWSSC_SD(i)));
  }

  // ------------ // ------------

  // ------------ // ------------
FUNCTION evaluate_the_objective_function
  // Using time-invariant sigmas - seT and seR are estimated parameters
  // seE, seH are fixed, not estimated, and come from the 95% CI's
  
  f_llk+=-Se_llk-Sp_llk+EGGllk+H_ADFGllk+H_PWSSCllk+MDMllk;
  //f=dummy*dummy;
  //f_llk+=-Se_llk-Sp_llk+EGGllk+Hllk+RICllk+MDMllk;
  // ------------------------------------------------------------ // ------------------------------------------------------------


  // ------------------------------------------------------------ // ------------------------------------------------------------

REPORT_SECTION

  // report << "foo= " << setprecision(10) << foo << endl; // to set precision just for foo OR
  // report.precision(10); // in first line of report section and to set precision of all report output
  // In order to get labels at the top of each of the following .csv I open them down here, write it once, 
  // then use ::app inside the mceval phase ios
  
  ofstream parReport("ParReport.csv",ios::trunc);
  // The following files are opened here and the col names are written to file, then values are filled in inside of if(mceval phase) above
  ofstream MCMCreport1("VarsReport.csv",ios::trunc);
  ofstream itsReport1("iterations.csv",ios::trunc);
  ofstream LLikReport1("llikcomponents.csv",ios::trunc);
  
        MCMCreport1 << "m_add" << ","<< "egg_add" << ","<< "hydADFG_add" << ","<< "hydPWSSC_add" << endl;
        itsReport1 << "Z_9" << "," << "mat1_3_factor" << "," << "mat1_4" << "," << "mat2_3" << "," << "mat2_4" << "," << "alpha_v" << "," << "beta_v" << ",";
        for(int i=1; i<=nyr-1; i++){
            itsReport1 << "init_age_3 "<< i+1979 << ",";}
        itsReport1 << "init_age_3 2012" << "," << "init_pop(1)" << "," << "init_pop(2)" << "," << "egg_add" << "," << "mdm_c" << "," << "m_add" << ","<< "hydADFG_q" << "," << "hydADFG_add" << "," << "hydPWSSC_q" << "," << "hydPWSSC_add" << ","<< "z_93vhsv" << "," << "z_93ich" << "," << "beta_vhsv" << "," << "beta_ich1" << "," << "beta_ich2" << "," << "f_llk" << endl;
        LLikReport1 << "(-)Se_llk" << "," << "(-)Sp_llk" << "," << "EGGllk" << "," << "H_ADFGllk" << "," << "H_PWSSCllk" << "," << "MDMllk" << "," << "f_llk" << endl;
  
        // parReport reports param values from ML-based estimation to a .csv, here writing all names, followed by values 
        parReport << "Z_9" << "," << "mat1_3_factor" << "," << "mat1_4" << "," << "mat2_3" << "," << "alpha_v" << "," << "beta_v" << ",";
        for(int i=1; i<=nyr-1; i++){
        parReport << "init_age_3 "<< i+1979 << ",";}
        parReport << "init_age_3 2012" << "," << "init_pop(1)" << "," << "init_pop(2)" <<  "," << "mdm_c" << "," << "m_add" << ","<< "hydADFG_q" << "," << "hydADFG_add" << "," << "hydPWSSC_q" << "," << "hydPWSSC_add" << ","<< "z_93vhsv" << "," << "z_93ich" << "," << "beta_vhsv" << ","<< "beta_ich1" << "," << "beta_ich2" << "," << "f_llk" << endl;
        // param values 
        parReport << Z_9 << "," << mat1_3_factor << "," << mat1_4 << "," << mat2_3 << "," << alpha_v << "," << beta_v << ",";
        for (int i=1; i<=nyr-1; i++){
        parReport << init_age_3(i) << ",";
        }
        parReport << init_age_3(nyr) << "," << init_pop(1) << "," << init_pop(2) << "," << mdm_c << "," << m_add << ","<< hydADFG_q << "," << hydADFG_add << ","<< hydPWSSC_q << ","<< hydPWSSC_add << ","<< z_93vhsv << "," << z_93ich << "," << beta_vhsv << "," << beta_ich1 << "," << beta_ich2 <<  "," << f_llk << endl;
  
  // User defined files

//  // To write the max gradient to a file:
//  ofstream mxgrdreport("maxGrad.csv",ios::trunc);
//  mxgrdreport<<objective_function_value::pobjfun->gmax;
//  mxgrdreport.close();
//
//  ofstream SeACreport("SeAC.csv",ios::trunc);
//  SeACreport << SeAC << endl;
//  SeACreport.close();
//
//  ofstream SpACreport("SpAC.csv",ios::trunc);
//  SpACreport << SpAC << endl;
//  SpACreport.close();
//
////  ofstream SBstarReport("SBstar.csv",ios::trunc);
////  SBstarReport<<SB_star<<endl;
////  SBstarReport.close();
//
//  ofstream EBreport("EB.csv",ios::trunc);
//  EBreport<<Early_biomass<<endl;
//  EBreport.close();
//
//  ofstream HYDreport("HYD.csv",ios::trunc);
//  HYDreport<<HYD<<endl;
//  HYDreport.close();
//
//  ofstream EGGreport("EGG.csv",ios::trunc);
//  EGGreport<<EGG<<endl;
//  EGGreport.close();
//
//  ofstream MDMreport("MDM.csv",ios::trunc);
//  MDMreport<<MDM<<endl;
//  MDMreport.close();
//
//  ofstream PFRBreport("PFRB.csv",ios::trunc);
//  PFRBreport<<SSB<<endl;
//  PFRBreport.close();
//
////  ofstream RICreport("RIC.csv",ios::trunc);
////  RICreport<<RIC<<endl;
////  RICreport.close();
//
//  ofstream Age3report("Age3.csv",ios::trunc);
//  Age3report << init_age_3 << endl;
//  Age3report.close();

//  ofstream Age3report("Age3.csv",ios::trunc);
//  for (int i=1; i<=nyr-1; i++){Age3report << init_age_3(i) << ",";}
//  Age3report << init_age_3(nyr)<< endl;
//  Age3report.close();

  report<< "penalty Count = " << penCount<< endl;
  report<<"LL OF "<<f_llk<<endl;
  report<<"OF components"<<endl;
  report<<"-Se_llk  "<<-Se_llk<<endl;
  report<<"-Sp_llk  "<<-Sp_llk<<endl;
  report<<"EGGllk "<<EGGllk<<endl;
  report<<"H_ADFGllk "<<H_ADFGllk<<endl;
  report<<"H_PWSSCllk "<<H_PWSSCllk<<endl;
  report<<"HtempADFG_num "<<HtempADFG_num<<endl;
  report<<"HtempPWSSC_vec "<<HtempPWSSC_vec<<endl;
  //report<<"RICllk "<<RICllk<<endl;
  report<<"MDMllk "<<MDMllk<<endl;
//  report<<"MDMtemp_1 "<<MDMtemp_1<<endl;
//  report<<"MDMtemp_2 "<<MDMtemp_2<<endl;
//report<<"RIC(i) "<< RIC <<endl;
//report<<"RICtemp_1 "<<RICtemp_1<<endl;
//report<<"RICtemp_2 "<<RICtemp_2<<endl; 
    report<<"m_add "<< m_add <<endl;
    report<<"hydADFG_add "<< hydADFG_add <<endl;
    report<<"PWSSC_SD "<< PWSSC_SD << " "<< hydPWSSC_add <<endl;
  report<<"cv_hydPWSSC "<< cv_hydPWSSC << endl;
  report<<"Eg_SD "<<Eg_SD <<endl;
  report<<"egg_add "<< egg_add <<endl;
//report<<"R_VAR "<<R_VAR<<endl;

  report<<"Setemp_2 "<<Setemp_2<<endl;
  report<<"Setemp_3 "<<Setemp_3<<endl;
  report<<"Sptemp_2 "<<Sptemp_2<<endl;
  report<<"Sptemp_3 "<<Sptemp_3<<endl;

  report<<"Seine Age Composition"<<endl;
  report<<SeAC<<endl;
  report<<"Spawning Age Composition"<<endl;
  report<<SpAC<<endl;
  
  //report<<"LL OF"<<endl;
  //report<<f_llk<<endl;
  //report<<"Maturity-age3-1"<<endl;
  //report<<mat1_3<<endl;
  //report<<"Maturity-age3-2"<<endl;
  //report<<mat2_3<<endl;
  //report<<"Maturity-age4-1"<<endl;
  //report<<mat1_4<<endl;
  //report<<"Maturity-age4-2"<<endl;
  //report<<mat2_4<<endl;
  //report<<"Vulnerability-alpha"<<endl;
  //report<<alpha_v<<endl;
  //report<<"Vulnerability-beta"<<endl;
  //report<<beta_v<<endl;
  //report<<"beta_vhsv"<<endl;
  //report<<beta_vhsv<<endl;
  report << "temp1MeanLgRec: " << temp1MeanLgRec << endl;
  report << "temp2MeanLgRec: " << temp2MeanLgRec << endl;
  report << "meanLgRec: " << meanLgRec << endl;
  report<<"projected_PFRB"<<endl;
  report<<projected_PFRB<<endl;
  report<<"projected_Early_Sp_biomass"<<endl;
  report<<projected_Early_Sp_biomass<<endl;
  report<<"Pre-fishery total abundance: N_y_a"<<endl;
  report<<N_y_a<<endl;
  report<<"projected_N_y_a"<<endl;
  report<<projected_N_y_a<<endl;
  report<<"Pre-Fishery Run Biomass in mt"<<endl;
  report<<SSB<<endl;
  report<<"Pre-Fishery Run Biomass in TONS"<<endl;
  report<<SB_star<<endl;
  report<<"Recruits age-3"<<endl;
  report<<init_age_3<<endl;
  report<<"Post-Fishery Spawning Biomass"<<endl;
  report<<SB<<endl;
  //report<<"Mile Days of milt"<<endl;
  //report<<MDM<<endl;
  //report<<"Egg Deposition"<<endl;
  //report<<EGG<<endl;
  report<<"Estimated ADFG Hydro-acoustic Biomass"<<endl;
  report<<HYD_ADFG<<endl;
  report<<"ADFG Hydro-acoustic Biomass data"<<endl;
  report<<hydADFG<<endl;
  report<<"Estimated PWSSC Hydro-acoustic Biomass"<<endl;
  report<<HYD_PWSSC<<endl;
  report<<"PWSSC Hydro-acoustic Biomass data"<<endl;
  report<<hydPWSSC<<endl;
  //report<<"Maturity at age matrix"<<endl;
  //report<<Mat<<endl;
  report<<"Other parameters"<<endl;
// the output below is sloppy - I need to disply output for pre-1992 mort vectors without the disease index since that part of the vectors are place holders
  report<<"Early Mortality age-3-4"<<endl;
  report<<Z_3_8+beta_vhsv*vhsv<<endl;
  report<<"Early Mortality age-5-8"<<endl;
  report<<Z_3_8+beta_ich1*ich<<endl;
  report<<"Mortality age-9"<<endl;
  report<<Z_9<<endl;
  //report<<"Initial population"<<endl;
  //report<<init_pop<<endl;
  //report<<"Milt Coeff"<<endl;
  //report<<mdm_c<<endl;
//  report<<"Ricker alpha"<<endl;
//  report<<alpha_R<<endl;
//  report<<"Ricker beta"<<endl;
//  report<<beta_R<<endl;
  //report<<"Trouble Shooting Calcs"<<endl;
  //report<<"Pre-Fish"<<endl;
  //report<<"Pre-fishery total abundance: N_y_a"<<endl;
  //report<<N_y_a<<endl;
  //report<<"Pop rec gear"<<endl;
  //report<<CC_top<<endl;
  //report<<"Total pop rec gear"<<endl;
  //report<<CC_bot<<endl;
  //report<<"Seine biomass-at-age"<<endl;
  //report<<bio_a_a<<endl;
  //report<<"Seine Biomass for each year"<<endl;
  //report<<SeBiomass<<endl;
  //report<<"Total Seine Catch"<<endl;
  //report<<N_se<<endl;
  report<<"Spawning pop"<<endl;
  report<<N_sp<<endl;
  //report<<"Spawn pop bio"<<endl;
  //report<<SPB<<endl;
  //report<<"Egg dep by age"<<endl;
  //report<<EggAC<<endl;
  //report<<"Total Egg dep"<<endl;
  //report<<EggAC_sum<<endl;
  //report<<"SSQ's"<<endl;
  //report<<SSQSe<<endl;
  //report<<SSQR<<endl;
  //report<<SSQSp<<endl;
  //report<<SSQE<<endl;
  //report<<SSQM<<endl;
  report<<"survival"<<endl;
  report<<Sur_2<<endl;
  //report<<"Vulnerability Vector"<<endl;
  //for (int j=1;j<=nage;j++)
    //report<<Vul(j)<<endl;

RUNTIME_SECTION
maximum_function_evaluations 100,5000
